# Supplementary material for: Craniofacial Defects in Embryos with Homozygous Deletion of Eftud2 in Their Neural Crest Cells Are Not Rescued by Trp53 Deletion
Source: Int J Mol Sci. 2022 Aug 12;23(16):9033. doi: 10.3390/ijms23169033 (PMC9409426; doi:10.3390/ijms23169033)
Supplement: Supplementary file 1 [file ijms-23-09033-s001.zip]

Archive with 1 entries (1 files):
- ijms-1727935-supplementary.pdf
